# Supplementary material for: Tensile Strength Essay Comparing Three Different Platelet-Rich Fibrin Membranes (L-PRF, A-PRF, and A-PRF+): A Mechanical and Structural In Vitro Evaluation
Source: Polymers (Basel). 2022 Mar 29;14(7):1392. doi: 10.3390/polym14071392 (PMC9002533; doi:10.3390/polym14071392)
Supplement: Supplementary file 1 [file polymers-14-01392-s001.zip]

Archive with 1 entries (1 files):
- polymers-1635659-supplementary.pdf
